# Supplementary material for: Strategies and utility of imputed SNP genotypes for genomic analysis in dairy cattle
Source: BMC Genomics. 2012 Oct 8;13:538. doi: 10.1186/1471-2164-13-538 (PMC3531262; doi:10.1186/1471-2164-13-538)
Supplement: Additional file 2 — Accuracy of imputation of genotypes (%) and mean allelic error rate (%) up to 50K using three imputation methods. This file presents the results from different scenarios of imputation up to 50K. These scenarios were generated by using different proportion of animals in reference and test sets for varying SNP density (3K, 5K, 10K, 20K and 35K evenly spaced and Illumina Bovine3K) in the test set. The scenarios 1–6 used 1363 (50%) bulls, scenarios 7–12 used 681 (25%) bulls, scenarios 13–18 used 272 (10%) bulls, scenarios 19–24 used 136 (5%) bulls and scenarios 25–30 used 27 (1%) bulls in the reference set and the rest of animals in the test set. The scenarios 31–36 used all the bulls in the reference and all the cows in the test set. The scenarios 37–42 used all the cows in the reference and all the bulls in the test set. The results shown are for chromosome 20. [file 1471-2164-13-538-S2.xls]

## Sheet: Table S1
Scenario	Total number of animals	number of animals in reference set	number of animals in test set	Animals in test set	SNP panel in test set	Chromosome analysed	Number of SNPs analysed	number of SNPs in test set	number of SNPs masked in test set	Imputation Accuracy of genotypes (%) (IMPUTE2)	Imputation Accuracy of genotypes (%) (Beagle)	Imputation Accuracy of genotypes (%) (fastPhase)	Imputation Accuracy of genotypes (%) (randomly Sampled)	Mean allelic error rate (%) (IMPUTE2)	Mean allelic error rate(%) (Beagle)	Mean allelic error rate (%) (fastPhase)	Mean allelic error rate (%) (randomly Sampled)	Animals in testset WITH sire in reference set	Mean allelic error rate (%) (IMPUTE2)- WITH SIRE	Animals in testset WITHOUT sire in reference set	Mean allelic error rate (%) (IMPUTE2)- WITHOUT SIRE
1	2727	1363	1364	0.5	3000	20	1324	85	1239	94.4915	92.9618	79.8473	53.7612	2.79637	3.60785	10.3193	26.2869	668	2.71	696	2.88
2	2727	1363	1364	0.5	5000	20	1324	144	1180	96.1055	94.7212	86.9762	54.3711	1.96953	2.68906	6.63887	25.8836	668	1.98	696	1.96
3	2727	1363	1364	0.5	10000	20	1324	295	1029	97.3029	96.338	92.8441	55.9681	1.35752	1.85137	3.62732	24.8179	668	1.38	696	1.34
4	2727	1363	1364	0.5	20000	20	1324	611	713	98.012	97.4605	95.8685	58.0825	0.99827	1.28016	2.08703	23.5087	668	1.05	696	0.95
5	2727	1363	1364	0.5	35000	20	1324	1133	191	98.4907	98.1364	96.8648	59.555	0.75732	0.937342	1.58008	22.5148	668	0.82	696	0.7
6	2727	1363	1364	0.5	Bovine3K	20	1324	82	1242	93.43	92.2145	76.1024	53.2844	3.34383	4.00153	12.268	26.6386	668	3.34	696	3.34
7	2727	681	2046	0.75	3000	20	1324	85	1239	94.18	92.7079	79.8919	53.6923	2.96953	3.75845	10.2947	26.3243	727	2.57	1319	3.19
8	2727	681	2046	0.75	5000	20	1324	144	1180	95.7822	94.3868	87.1302	54.314	2.15045	2.87877	6.56649	25.926	727	1.85	1319	2.32
9	2727	681	2046	0.75	10000	20	1324	295	1029	97.0616	95.9016	93.1275	55.8562	1.49394	2.09739	3.49325	24.9241	727	1.26	1319	1.62
10	2727	681	2046	0.75	20000	20	1324	611	713	97.8645	97.1418	96.0613	57.9594	1.08829	1.46295	2.00011	23.5461	727	0.94	1319	1.17
11	2727	681	2046	0.75	35000	20	1324	1133	191	98.3321	97.7425	96.7594	59.3399	0.851745	1.15997	1.64489	22.6345	727	0.77	1319	0.9
12	2727	681	2046	0.75	Bovine3K	20	1324	82	1242	93.1385	91.8724	76.0114	53.1617	3.51379	4.1977	12.3189	26.7155	727	3.08	1319	3.75
13	2727	272	2455	0.9	3000	20	1324	85	1239	93.175	90.9999	79.6243	53.6158	3.48676	4.65654	10.4437	26.4226	239	3.91	2216	3.44
14	2727	272	2455	0.9	5000	20	1324	144	1180	95.0093	92.9782	86.815	54.3409	2.54182	3.60397	6.72628	25.9584	239	3.19	2216	2.47
15	2727	272	2455	0.9	10000	20	1324	295	1029	96.5308	94.869	92.7764	55.8311	1.76227	2.62288	3.67161	24.9625	239	2.5	2216	1.68
16	2727	272	2455	0.9	20000	20	1324	611	713	97.5671	96.3915	95.8979	57.9255	1.23699	1.84259	2.08145	23.6185	239	1.95	2216	1.16
17	2727	272	2455	0.9	35000	20	1324	1133	191	98.1662	97.1928	96.5426	59.4487	0.933131	1.43931	1.75366	22.6189	239	1.66	2216	0.86
18	2727	272	2455	0.9	Bovine3K	20	1324	82	1242	92.1875	90.0548	75.5969	53.133	3.99817	5.15821	12.5274	26.7763	239	4.43	2216	3.95
19	2727	136	2591	0.95	3000	20	1324	85	1239	90.9205	87.126	79.5838	53.7566	4.64184	6.68188	10.4757	26.2436	109	3.42	2482	4.7
20	2727	136	2591	0.95	5000	20	1324	144	1180	93.0321	89.6663	86.5908	54.4088	3.55247	5.33771	6.85499	25.8132	109	2.59	2482	3.59
21	2727	136	2591	0.95	10000	20	1324	295	1029	94.9201	92.4556	92.0864	55.9679	2.58284	3.87305	4.03321	24.7935	109	1.85	2482	2.61
22	2727	136	2591	0.95	20000	20	1324	611	713	96.4269	94.735	95.2028	58.1041	1.81519	2.69108	2.43799	23.422	109	1.27	2482	1.84
23	2727	136	2591	0.95	35000	20	1324	1133	191	97.308	95.9728	96.2555	59.3632	1.36891	2.06343	1.90005	22.5663	109	1.01	2482	1.38
24	2727	136	2591	0.95	Bovine3K	20	1324	82	1242	89.8261	85.9496	76.2969	53.3082	5.21305	7.32838	12.1912	26.58	109	3.66	2482	5.28
25	2727	27	2700	0.99	3000	20	1324	85	1239	83.0155	67.4387	77.2875	53.8635	8.78627	18.3824	11.7729	26.1994	518	5.63	2182	9.54
26	2727	27	2700	0.99	5000	20	1324	144	1180	85.4863	71.3253	82.2761	54.5676	7.49294	15.9466	9.16284	25.7563	518	4.58	2182	8.19
27	2727	27	2700	0.99	10000	20	1324	295	1029	87.9751	76.1524	87.2967	56.0322	6.2014	13.1088	6.54325	24.7878	518	3.66	2182	6.81
28	2727	27	2700	0.99	20000	20	1324	611	713	90.4826	81.7202	90.4889	58.2157	4.89128	9.92128	4.87803	23.4051	518	2.81	2182	5.39
29	2727	27	2700	0.99	35000	20	1324	1133	191	92.2876	85.4283	93.5104	59.3834	3.95705	7.78263	3.32005	22.6257	518	2.25	2182	4.36
30	2727	27	2700	0.99	Bovine3K	20	1324	82	1242	81.6026	65.9797	74.0879	53.376	9.53183	19.2879	13.4622	26.5474	518	6.28	2182	10.3
31	2727	2205 (bulls)	522	cows	3000	20	1324	85	1239	92.5187	91.3057	77.9318	53.4283	3.78836	4.43767	11.2871	26.4426	483	3.75	39	4.28
32	2727	2205 (bulls)	522	cows	5000	20	1324	144	1180	94.4453	93.2436	84.7484	54.0986	2.79929	3.41118	7.75708	25.9887	483	2.77	39	3.14
33	2727	2205 (bulls)	522	cows	10000	20	1324	295	1029	95.9362	95.143	91.128	55.6274	2.03951	2.43801	4.48339	24.9961	483	2	39	2.49
34	2727	2205 (bulls)	522	cows	20000	20	1324	611	713	96.8309	96.7068	94.8319	57.5548	1.58751	1.65038	2.59991	23.7595	483	1.56	39	1.92
35	2727	2205 (bulls)	522	cows	35000	20	1324	1133	191	97.5728	97.4233	96.4966	59.1854	1.21462	1.29035	1.75874	22.6751	483	1.19	39	1.48
36	2727	2205 (bulls)	522	cows	Bovine3K	20	1324	82	1242	90.8442	90.3502	74.4018	52.9683	4.64999	4.95084	13.1434	26.7939	483	4.6	39	5.25
37	2727	522 (cows)	2205	bulls	3000	20	1324	85	1239	94.1487	92.9072	79.3814	53.4302	2.99267	3.66983	10.5686	26.425	0	NA	2205	2.99
38	2727	522 (cows)	2205	bulls	5000	20	1324	144	1180	95.9228	94.5543	86.9515	54.1693	2.08473	2.80628	6.66576	25.966	0	NA	2205	2.08
39	2727	522 (cows)	2205	bulls	10000	20	1324	295	1029	97.2957	96.1535	93.2361	55.5705	1.38042	1.97649	3.44515	25.0324	0	NA	2205	1.38
40	2727	522 (cows)	2205	bulls	20000	20	1324	611	713	98.1657	97.1838	96.1407	57.7062	0.937751	1.44463	1.9629	23.6467	0	NA	2205	0.94
41	2727	522 (cows)	2205	bulls	35000	20	1324	1133	191	98.5749	97.7101	96.9584	59.1723	0.730135	1.1789	1.54622	22.6713	0	NA	2205	0.73
42	2727	522 (cows)	2205	bulls	Bovine3K	20	1324	82	1242	93.2264	91.9722	75.0785	52.9569	3.47403	4.16529	12.8106	26.7882	0	NA	2205	3.47
